# Supplementary material for: Pathogenic NR2F1 variants cause a developmental ocular phenotype recapitulated in a mutant mouse model
Source: Brain Commun. 2021 Jul 20;3(3):fcab162. doi: 10.1093/braincomms/fcab162 (PMC8397830; doi:10.1093/braincomms/fcab162)
Supplement: fcab162_Supplementary_Data [file fcab162_supplementary_data.zip]

Archive with 2 entries (2 files):
- Supplementary_material_GERC_author_list.pdf
- Supplementary_material.pdf
